# Supplementary material for: Forecasting Range Shifts in Terrestrial Alpine Insects Under Global Warming
Source: Ecol Evol. 2025 Jan 9;15(1):e70810. doi: 10.1002/ece3.70810 (PMC11718103; doi:10.1002/ece3.70810)
Supplement: Supplementary file 1 — Table S1. List of studies examining species‐level elevational shifts for terrestrial alpine insects from online searches (Google Scholar, Web of Science). Table S2. Elevational range shift estimates from studies reporting comprehensive empirical data for alpine insect species. [file ECE3-15-e70810-s001.xlsx]

## Sheet: Table S1
N°	Reference
1	Biella, P., Bogliani, G., Cornalba, M., Manino, A., Neumayer, J., Porporato, M., Rasmont, P., & Milanesi, P. (2017). Distribution patterns of the cold adapted bumblebee Bombus alpinus in the Alps and hints of an uphill shift (Insecta: Hymenoptera: Apidae). Journal of insect conservation, 21, 357–366.https://doi.org/10.1007/s10841-017-9983-1
2	Biella, P., Cornalba, M., Rasmont, P., Neumayer, J., Mei, M., & Brambilla, M. (2024). Climate tracking by mountain bumblebees across a century: distribution retreats, small refugia and elevational shifts. Global Ecology and Conservation, 54, e03163. https://doi.org/10.1016/j.gecco.2024.e03163
3	Bonelli, S., Cerrato, C., Barbero, F., Boiani, M. V., Buffa, G., Casacci, L. P., Fracastoro, L., Provenzale, A., Rivella, E., Zaccagno, M., & Balletto, E. (2021). Changes in alpine butterfly communities during the last 40 years. Insects, 13, 1–22. https://doi.org/10.3390/insects13010043
4	Chen, I. C., Hill, J. K., Shiu, H. J., Holloway, J. D., Benedick, S., Chey, V. K., Barlow, H. S., & Thomas, C. D. (2011). Asymmetric boundary shifts of tropical montane Lepidoptera over four decades of climate warming. Global Ecology and Biogeography, 20, 34–45. https://doi.org/10.1111/j.1466-8238.2010.00594.x
5	Chen, I. C., Shiu, H. J., Benedick, S., Holloway, J. D., Chey, V. K., Barlow, H. S., Hill, J. K., & Thomas, C. D. (2009). Elevation increases in moth assemblages over 42 years on a tropical mountain. Proceedings of the National Academy of Sciences, 106, 1479–1483. https://doi.org/10.1073/pnas.0809320106
6	Dahlhoff, E. P., Dahlhoff, V. C., Grainger, C. A., Zavala, N. A., Otepola‐Bello, D., Sargent, B. A., Roberts, K. T., Heidl, S. J., Smiley, J. T., & Rank, N. E. (2019). Getting chased up the mountain: high elevation may limit performance and fitness characters in a montane insect. Functional Ecology, 33, 809–818. https://doi.org/10.1111/1365-2435.13286
7	Dieker, P., Drees, C., & Assmann, T. (2011). Two high-mountain burnet moth species (Lepidoptera, Zygaenidae) react differently to the global change drivers climate and land-use. Biological Conservation, 144, 2810–2818. https://doi.org/10.1016/j.biocon.2011.07.018
8	Forister, M. L., McCall, A. C., Sanders, N. J., Fordyce, J. A., Thorne, J. H., O’Brien, J., Waetjen, D. P., & Shapiro, A. M. (2010). Compounded effects of climate change and habitat alteration shift patterns of butterfly diversity. Proceedings of the National Academy of Sciences, 107, 2088–2092. https://doi.org/10.1073/pnas.0909686107
9	Franzén, M., & Öckinger, E. (2012). Climate-driven changes in pollinator assemblages during the last 60 years in an Arctic mountain region in Northern Scandinavia. Journal of Insect Conservation, 16, 227–238. https://doi.org/10.1007/s10841-011-9410-y
10	Freeman, B. G., Song, Y., Feeley, K. J., & Zhu, K. (2021). Montane species track rising temperatures better in the tropics than in the temperate zone. Ecology Letters, 24, 1697–1708. https://doi.org/10.1111/ele.13762
11	Halsch, C. A., Shapiro, A. M., Fordyce, J. A., Nice, C. C., Thorne, J. H., Waetjen, D. P., & Forister, M. L. (2021). Insects and recent climate change. Proceedings of the National Academy of Sciences, 118, e2002543117. https://doi.org/10.1073/pnas.2002543117
12	Kerner, J. M., Krauss, J., Maihoff, F., Bofinger, L., & Classen, A. (2023). Alpine butterflies want to fly high: Species and communities shift upwards faster than their host plants. Ecology, 104, e3848. https://doi.org/10.1002/ecy.3848
13	Lenoir, J., Bertrand, R., Comte, L., Bourgeaud, L., Hattab, T., Murienne, J., & Grenouillet, G. (2020). Species better track climate warming in the oceans than on land. Nature Ecology & Evolution, 4, 1044–1059. https://doi.org/10.1038/s41559-020-1198-2
14	Maihoff, F., Friess, N., Hoiss, B., Schmid‐Egger, C., Kerner, J., Neumayer, J., Hopfenmüller, S., Bässler, C., Müller, J., & Classen, A. (2023). Smaller, more diverse and on the way to the top: Rapid community shifts of montane wild bees within an extraordinary hot decade. Diversity and Distributions, 29, 272–288. https://doi.org/10.1111/ddi.13658
15	Mamantov, M. A., Gibson‐Reinemer, D. K., Linck, E. B., & Sheldon, K. S. (2021). Climate‐driven range shifts of montane species vary with elevation. Global Ecology and Biogeography, 30, 784–794. https://doi.org/10.1111/geb.13246
16	Marshall, L., Perdijk, F., Dendoncker, N., Kunin, W., Roberts, S., & Biesmeijer, J. C. (2020). Bumblebees moving up: shifts in elevation ranges in the Pyrenees over 115 years. Proceedings of the Royal Society B, 287, 20202201. https://doi.org/10.1098/rspb.2020.2201
17	Menéndez, R., González‐Megías, A., Jay‐Robert, P., & Marquéz‐Ferrando, R. (2014). Climate change and elevational range shifts: Evidence from dung beetles in two European mountain ranges. Global Ecology and Biogeography, 23, 646–657. https://doi.org/10.1111/geb.12142
18	Moret, P., Aráuz, M. D. L. Á., Gobbi, M., & Barragán, Á. (2016). Climate warming effects in the tropical Andes: first evidence for upslope shifts of Carabidae (Coleoptera) in Ecuador. Insect Conservation and Diversity, 9, 342–350. https://doi.org/10.1111/icad.12173
19	Panza, R., & Gobbi, M. (2022). Areal contraction, upward shift and habitat fragmentation in the cold-adapted ground beetle Nebria germarii Heer, 1837 in the Brenta Dolomites, Italy. Rendiconti Lincei. Scienze Fisiche e Naturali, 33, 923–931. https://doi.org/10.1007/s12210-022-01112-6
20	Pizzolotto, R., Gobbi, M., & Brandmayr, P. (2014). Changes in ground beetle assemblages above and below the treeline of the Dolomites after almost 30 years (1980/2009). Ecology and Evolution, 4, 1284–1294. https://doi.org/10.1002/ece3.927
21	Pyke, G. H., Thomson, J. D., Inouye, D. W., & Miller, T. J. (2016). Effects of climate change on phenologies and distributions of bumble bees and the plants they visit. Ecosphere, 7, e01267. https://doi.org/10.1002/ecs2.1267
22	Rubenstein, M. A., Weiskopf, S. R., Bertrand, R., Carter, S. L., Comte, L., Eaton, M. J., Johnson, C. G., Lenoir, J., Lynch, A. J., Miller, B. W., Morelli, T. L., Rodriguez, M. A., Terando, A., & Thompson, L. M. (2023). Climate change and the global redistribution of biodiversity: substantial variation in empirical support for expected range shifts. Environmental Evidence, 12, 1–21. https://doi.o…
23	Rumpf, S. B., Hülber, K., Zimmermann, N. E., & Dullinger, S. (2019). Elevational rear edges shifted at least as much as leading edges over the last century. Global Ecology and Biogeography, 28, 533–543. https://doi.org/10.1111/geb.12865
24	Scalercio, S., Bonacci, T., Mazzei, A., Pizzolotto, R., & Brandmayr, P. (2014). Better up, worse down: bidirectional consequences of three decades of climate change on a relict population of Erebia cassioides. Journal of Insect Conservation, 18, 643–650. https://doi.org/10.1007/s10841-014-9669-x
25	Vitasse, Y., Ursenbacher, S., Klein, G., Bohnenstengel, T., Chittaro, Y., Delestrade, A., Monnerat, C., Rebetez, M., Rixen, C., Strebel, N., Schmidt, B. R., Wipf, S., Wohlgemuth, T., Yoccoz, N. G., & Lenoir, J. (2021). Phenological and elevational shifts of plants, animals and fungi under climate change in the European Alps. Biological Reviews, 96, 1816–1835. https://doi.org/10.1111/brv.12727

## Sheet: Table S2
Continent	Country	Mountain	Year1	Year2	Years	Tem_change (°C)	Species	Taxa	Order	Year1_lower (m)	Year1_upper (m)	Year2_lower (m)	Year2_upper (m)	Lower_change (m)	Lower_change (cat)	Upper_change (m)	Upper_change (cat)	Year1 elev_span (m)	Year2 elev_span (m)	Elev_span_shift (m)	Range_shift	Direction	Shift_rate	Ref_point	Source
Asia	Malaysia	Mt Kinabalu	1965	2007	42	0.71	Pasiphila sayata	Moth	Lepidoptera	2685	3675	2685	3675	0	none	0	none	990	990	0	stasis	none	0	both edges	Chen et al., 2011
Asia	Malaysia	Mt Kinabalu	1965	2007	42	0.71	Pasiphila coelica	Moth	Lepidoptera	2685	3085	2685	3675	0	none	590	up	400	990	590	expand	up	70.2381	both edges	Chen et al., 2011
Asia	Malaysia	Mt Kinabalu	1965	2007	42	0.71	Poecilasthena nubivaga	Moth	Lepidoptera	3085	3675	2260	3675	-825	down	0	none	590	1415	825	expand	down	-98.2143	both edges	Chen et al., 2011
North America	USA	Big Pine Creek Canyon	1982	2018	36	0.7	Chrysomela aeneicollis	Beetle	Coleoptera	2804	3536	3284	3452	480	up	-84	down	732	168	-564	contract	both	55	both edges	Dahlhoff et al. 2019
Europe	Spain	Pyrenees	1986	2009	23	1.17	Zygaena exulans	Moth	Lepidoptera	1800	NA	2300	2646	500	up	NA	NA	NA	346	NA	contract	up	217.391	trailing edge	Dieker et al., 2011
Europe	Spain	Pyrenees	1982	2009	27	1.17	Zygaena exulans	Moth	Lepidoptera	2000	NA	2180	2317	180	up	NA	NA	NA	137	NA	contract	up	66.6667	trailing edge	Dieker et al., 2011
Europe	France	Pyrenees	1958	2009	51	1.17	Zygaena exulans	Moth	Lepidoptera	1524	NA	2290	2480	766	up	NA	NA	NA	190	NA	contract	up	150.196	trailing edge	Dieker et al., 2011
Europe	France	Pyrenees	1984	2009	25	1.17	Zygaena exulans	Moth	Lepidoptera	1900	NA	2390	2600	490	up	NA	NA	NA	210	NA	contract	up	196	trailing edge	Dieker et al., 2011
Europe	France	Pyrenees	1980	2009	29	1.17	Zygaena exulans	Moth	Lepidoptera	1977	NA	2370	2670	393	up	NA	NA	NA	300	NA	contract	up	135.517	trailing edge	Dieker et al., 2011
Europe	France	Pyrenees	1986	2009	23	1.17	Zygaena exulans	Moth	Lepidoptera	1600	NA	2300	2726	700	up	NA	NA	NA	426	NA	contract	up	304.348	trailing edge	Dieker et al., 2011
Europe	France	Pyrenees	1986	2009	23	1.17	Zygaena exulans	Moth	Lepidoptera	2100	NA	2300	2800	200	up	NA	NA	NA	500	NA	contract	up	86.9565	trailing edge	Dieker et al., 2011
Europe	France	Pyrenees	1986	2009	23	1.17	Zygaena exulans	Moth	Lepidoptera	2000	NA	2330	2570	330	up	NA	NA	NA	240	NA	contract	up	143.478	trailing edge	Dieker et al., 2011
Europe	France	Pyrenees	1974	2009	35	1.17	Zygaena anthyllidis	Moth	Lepidoptera	2000	NA	1870	2017	-130	down	NA	NA	NA	147	NA	expand	down	-37.1429	trailing edge	Dieker et al., 2011
Europe	France	Pyrenees	1986	2009	23	1.17	Zygaena anthyllidis	Moth	Lepidoptera	2040	NA	2050	2503	10	up	NA	NA	NA	453	NA	contract	up	4.34783	trailing edge	Dieker et al., 2011
Europe	France	Pyrenees	1981	2009	28	1.17	Zygaena anthyllidis	Moth	Lepidoptera	1800	NA	1860	2550	60	up	NA	NA	NA	690	NA	contract	up	21.4286	trailing edge	Dieker et al., 2011
Europe	France	Pyrenees	1966	2009	43	1.17	Zygaena anthyllidis	Moth	Lepidoptera	1900	NA	1930	2210	30	up	NA	NA	NA	280	NA	contract	up	6.97674	trailing edge	Dieker et al., 2011
Europe	France	Pyrenees	1986	2009	23	1.17	Zygaena anthyllidis	Moth	Lepidoptera	1730	NA	1780	2550	50	up	NA	NA	NA	770	NA	contract	up	21.7391	trailing edge	Dieker et al., 2011
Europe	France	Pyrenees	1984	2009	25	1.17	Zygaena anthyllidis	Moth	Lepidoptera	1850	NA	1880	2480	30	up	NA	NA	NA	600	NA	contract	up	12	trailing edge	Dieker et al., 2011
Europe	Spain	Pyrenees	1981	2009	28	1.17	Zygaena anthyllidis	Moth	Lepidoptera	1800	NA	1830	2470	30	up	NA	NA	NA	640	NA	contract	up	10.7143	trailing edge	Dieker et al., 2011
Europe	France	Pyrenees	1984	2009	25	1.17	Zygaena anthyllidis	Moth	Lepidoptera	1450	NA	1960	2530	510	up	NA	NA	NA	570	NA	contract	up	204	trailing edge	Dieker et al., 2011
Europe	France	Pyrenees	1986	2009	23	1.17	Zygaena anthyllidis	Moth	Lepidoptera	1800	NA	2250	2820	450	up	NA	NA	NA	570	NA	contract	up	195.652	trailing edge	Dieker et al., 2011
Europe	France	Pyrenees	1986	2009	23	1.17	Zygaena anthyllidis	Moth	Lepidoptera	1940	NA	1940	2800	0	none	NA	NA	NA	860	NA	stasis	none	0	trailing edge	Dieker et al., 2011
Europe	France	Pyrenees	1984	2009	25	1.17	Zygaena anthyllidis	Moth	Lepidoptera	1850	NA	2050	2420	200	up	NA	NA	NA	370	NA	contract	up	80	trailing edge	Dieker et al., 2011
Europe	France	Pyrenees	1958	2009	51	1.17	Zygaena anthyllidis	Moth	Lepidoptera	1830	NA	2052	3157	222	up	NA	NA	NA	1105	NA	contract	up	43.5294	trailing edge	Dieker et al., 2011
Europe	France	Pyrenees	1980	2009	29	1.17	Zygaena anthyllidis	Moth	Lepidoptera	1800	NA	2050	2738	250	up	NA	NA	NA	688	NA	contract	up	86.2069	trailing edge	Dieker et al., 2011
Europe	France	Pyrenees	1889	2006	117	1.17	Bombus gerstaeckeri	Bumblebee	Hymenoptera	1600	1900	2100	2150	500	up	250	up	300	50	-250	contract	up	32.0513	both edges	Marshall et al., 2020
Europe	France	Sothwestern Alps	1992	2007	15	0.6	Euheptaulacus carinatus	Beetle	Coleoptera	1536	2310	1040	2310	-496	down	0	none	774	1270	496	expand	down	-165.333	both edges	Menéndez et al., 2014
Europe	France	Sothwestern Alps	1992	2007	15	0.6	Oromus alpinus	Beetle	Coleoptera	1920	2310	2060	2310	140	up	0	none	390	250	-140	contract	up	46.6667	both edges	Menéndez et al., 2014
Europe	France	Sothwestern Alps	1992	2007	15	0.6	Agoliinus satyrus	Beetle	Coleoptera	1440	2310	1480	2310	40	up	0	none	870	830	-40	contract	up	13.3333	both edges	Menéndez et al., 2014
South America	Ecuador	Mt Pichincha	1986	2014	28	0.68	Dyscolus alpinus	Beetle	Coleoptera	3850	4050	3850	4350	0	none	300	up	200	500	300	expand	up	53.5714	both edges	Moret et al., 2016
South America	Ecuador	Mt Pichincha	1986	2014	28	0.68	Dyscolus denigratus	Beetle	Coleoptera	3850	4050	3850	4350	0	none	300	up	200	500	300	expand	up	53.5714	both edges	Moret et al., 2016
South America	Ecuador	Mt Pichincha	1986	2014	28	0.68	Dyscolus palatus	Beetle	Coleoptera	3950	4350	4250	4350	300	up	0	none	400	100	-300	contract	up	53.5714	both edges	Moret et al., 2016
South America	Ecuador	Mt Pichincha	1986	2014	28	0.68	Dyscolus verecundus	Beetle	Coleoptera	3950	4550	3850	4650	-100	down	100	up	600	800	200	expand	both	0	both edges	Moret et al., 2016
South America	Ecuador	Mt Pichincha	1986	2014	28	0.68	Dyscolus orthomus	Beetle	Coleoptera	4350	4650	4250	4750	-100	down	100	up	300	500	200	expand	both	0	both edges	Moret et al., 2016
South America	Ecuador	Mt Pichincha	1986	2014	28	0.68	Dyscolus megacephalus	Beetle	Coleoptera	4250	4750	4350	4750	100	up	0	none	500	400	-100	contract	up	17.8571	both edges	Moret et al., 2016
South America	Ecuador	Mt Pichincha	1986	2014	28	0.68	Dyscolus oopteroides	Beetle	Coleoptera	4350	4750	4250	4750	-100	down	0	none	400	500	100	expand	down	-17.8571	both edges	Moret et al., 2016
South America	Ecuador	Mt Pichincha	1986	2014	28	0.68	Dyscolus diopsis	Beetle	Coleoptera	4550	4750	4550	4750	0	none	0	none	200	200	0	stasis	none	0	both edges	Moret et al., 2016
South America	Ecuador	Mt Pichincha	1986	2014	28	0.68	Blennidus pichinchae	Beetle	Coleoptera	3850	4050	3850	4350	0	none	300	up	200	500	300	expand	up	53.5714	both edges	Moret et al., 2016
South America	Ecuador	Mt Pichincha	1986	2014	28	0.68	Blennidus mucronatus	Beetle	Coleoptera	3950	4750	3950	4750	0	none	0	none	800	800	0	stasis	none	0	both edges	Moret et al., 2016
South America	Ecuador	Mt Pichincha	1986	2014	28	0.68	Dercylus cordicollis	Beetle	Coleoptera	3850	4050	3850	4650	0	none	600	up	200	800	600	expand	up	107.143	both edges	Moret et al., 2016
South America	Ecuador	Mt Pichincha	1986	2014	28	0.68	Pelmatellus columbianus	Beetle	Coleoptera	3850	3950	3850	4250	0	none	300	up	100	400	300	expand	up	53.5714	both edges	Moret et al., 2016
Europe	Italy	Dolomites Massif	1930	2021	91	1	Nebria germarii	Beetle	Coleoptera	1860	NA	2213	NA	353	up	NA	NA	NA	NA	NA	contract	up	38.7912	trailing edge	Panza & Gobbi, 2022
Europe	Italy	Dolomites Massif	1980	2009	29	1	Trechus dolomitanus	Beetle	Coleoptera	2200	2250	2250	2250	50	up	0	none	50	0	-50	contract	up	8.62069	both edges	Pizzolotto et al., 2014
Europe	Italy	Dolomites Massif	1980	2009	29	1	Nebria diaphana	Beetle	Coleoptera	2200	2250	2200	2250	0	none	0	none	50	50	0	stasis	none	0	both edges	Pizzolotto et al., 2014
Europe	Italy	Dolomites Massif	1980	2009	29	1	Carabus bertolinii	Beetle	Coleoptera	2170	2250	2200	2250	30	up	0	none	80	50	-30	contract	up	5.17241	both edges	Pizzolotto et al., 2014
Europe	Italy	Dolomites Massif	1980	2009	29	1	Pterostichus morio	Beetle	Coleoptera	2200	2250	2200	2250	0	none	0	none	50	50	0	stasis	none	0	both edges	Pizzolotto et al., 2014
Europe	Italy	Dolomites Massif	1980	2009	29	1	Amara alpestris	Beetle	Coleoptera	2200	2200	2200	2200	0	none	0	none	0	0	0	stasis	none	0	both edges	Pizzolotto et al., 2014
Europe	Italy	Dolomites Massif	1980	2009	29	1	Pterostichus schaschli	Beetle	Coleoptera	2200	2200	2200	2200	0	none	0	none	0	0	0	stasis	none	0	both edges	Pizzolotto et al., 2014
Europe	Italy	Dolomites Massif	1980	2009	29	1	Amara praetermissa	Beetle	Coleoptera	2170	2170	2170	2200	0	none	30	up	0	30	30	expand	up	5.17241	both edges	Pizzolotto et al., 2014
Europe	Italy	Pollino Massif	1975	2012	37	0.95	Erebia cassioides	Butterfly	Lepidoptera	1530	2220	1680	2220	150	up	0	none	690	540	-150	contract	up	20.2703	both edges	Scalercio et al., 2014
Oceania	New Zealand	Mt Hamilton	1968	2024	56	0.7	Sigaus australis	Grasshopper	Orthoptera	1341	1829	1341	1829	0	none	0	none	488	488	0	stasis	none	0	both edges	This research
Oceania	New Zealand	Mt Hamilton	1968	2024	56	0.7	Sigaus nitidus	Grasshopper	Orthoptera	1341	1829	1341	1829	0	none	0	none	488	488	0	stasis	none	0	both edges	This research
Oceania	New Zealand	Mt Hamilton	1968	2024	56	0.7	Sigaus nivalis	Grasshopper	Orthoptera	1341	1829	1341	1829	0	none	0	none	488	488	0	stasis	none	0	both edges	This research
Oceania	New Zealand	Mt Hamilton	1968	2024	56	0.7	Sigaus villosus	Grasshopper	Orthoptera	1539	1829	1829	1829	290	up	0	none	290	0	-290	contract	up	25.8929	both edges	This research
Oceania	New Zealand	Camp Saddle	1968	2024	56	0.7	Sigaus australis	Grasshopper	Orthoptera	1402	1615	1402	1615	0	none	0	none	213	213	0	stasis	none	0	both edges	This research
Oceania	New Zealand	Camp Saddle	1968	2024	56	0.7	Sigaus nitidus	Grasshopper	Orthoptera	1402	1615	1402	1615	0	none	0	none	213	213	0	stasis	none	0	both edges	This research
Oceania	New Zealand	Camp Saddle	1968	2024	56	0.7	Sigaus nivalis	Grasshopper	Orthoptera	1402	1615	1402	1615	0	none	0	none	213	213	0	stasis	none	0	both edges	This research
Oceania	New Zealand	Camp Saddle	1968	2024	56	0.7	Sigaus villosus	Grasshopper	Orthoptera	1615	1829	1829	1829	214	up	0	none	214	0	-214	contract	up	19.1071	both edges	This research
Europe	Switzerland	Swiss Alps	1991	2019	28	1.01	Agriades glandon	Butterfly	Lepidoptera	NA	NA	NA	NA	NA	NA	NA	NA	NA	NA	NA	NA	up	120	leading edge	Vitasse et al., 2021
Europe	Switzerland	Swiss Alps	1991	2019	28	1.01	Agriades glandon	Butterfly	Lepidoptera	NA	NA	NA	NA	NA	NA	NA	NA	NA	NA	NA	NA	up	34.73	optimum	Vitasse et al., 2021
Europe	Switzerland	Swiss Alps	1991	2019	28	1.01	Agriades orbitulus	Butterfly	Lepidoptera	NA	NA	NA	NA	NA	NA	NA	NA	NA	NA	NA	NA	up	105.2	leading edge	Vitasse et al., 2021
Europe	Switzerland	Swiss Alps	1991	2019	28	1.01	Agriades orbitulus	Butterfly	Lepidoptera	NA	NA	NA	NA	NA	NA	NA	NA	NA	NA	NA	NA	up	58.69	optimum	Vitasse et al., 2021
Europe	Switzerland	Swiss Alps	1991	2019	28	1.01	Boloria pales	Butterfly	Lepidoptera	NA	NA	NA	NA	NA	NA	NA	NA	NA	NA	NA	NA	up	88.45	leading edge	Vitasse et al., 2021
Europe	Switzerland	Swiss Alps	1991	2019	28	1.01	Boloria pales	Butterfly	Lepidoptera	NA	NA	NA	NA	NA	NA	NA	NA	NA	NA	NA	NA	up	90.02	optimum	Vitasse et al., 2021
Europe	Switzerland	Swiss Alps	1991	2019	28	1.01	Coenonympha gardetta	Butterfly	Lepidoptera	NA	NA	NA	NA	NA	NA	NA	NA	NA	NA	NA	NA	up	63.48	leading edge	Vitasse et al., 2021
Europe	Switzerland	Swiss Alps	1991	2019	28	1.01	Coenonympha gardetta	Butterfly	Lepidoptera	NA	NA	NA	NA	NA	NA	NA	NA	NA	NA	NA	NA	down	-21.25	optimum	Vitasse et al., 2021
Europe	Switzerland	Swiss Alps	1991	2019	28	1.01	Colias phicomone	Butterfly	Lepidoptera	NA	NA	NA	NA	NA	NA	NA	NA	NA	NA	NA	NA	up	75.64	leading edge	Vitasse et al., 2021
Europe	Switzerland	Swiss Alps	1991	2019	28	1.01	Colias phicomone	Butterfly	Lepidoptera	NA	NA	NA	NA	NA	NA	NA	NA	NA	NA	NA	NA	up	63.91	optimum	Vitasse et al., 2021
Europe	Switzerland	Swiss Alps	1991	2019	28	1.01	Erebia epiphron	Butterfly	Lepidoptera	NA	NA	NA	NA	NA	NA	NA	NA	NA	NA	NA	NA	up	116.1	leading edge	Vitasse et al., 2021
Europe	Switzerland	Swiss Alps	1991	2019	28	1.01	Erebia epiphron	Butterfly	Lepidoptera	NA	NA	NA	NA	NA	NA	NA	NA	NA	NA	NA	NA	up	67.78	optimum	Vitasse et al., 2021
Europe	Switzerland	Swiss Alps	1991	2019	28	1.01	Erebia gorge	Butterfly	Lepidoptera	NA	NA	NA	NA	NA	NA	NA	NA	NA	NA	NA	NA	up	230.1	leading edge	Vitasse et al., 2021
Europe	Switzerland	Swiss Alps	1991	2019	28	1.01	Erebia gorge	Butterfly	Lepidoptera	NA	NA	NA	NA	NA	NA	NA	NA	NA	NA	NA	NA	up	206.5	optimum	Vitasse et al., 2021
Europe	Switzerland	Swiss Alps	1991	2019	28	1.01	Erebia manto	Butterfly	Lepidoptera	NA	NA	NA	NA	NA	NA	NA	NA	NA	NA	NA	NA	up	86.62	leading edge	Vitasse et al., 2021
Europe	Switzerland	Swiss Alps	1991	2019	28	1.01	Erebia manto	Butterfly	Lepidoptera	NA	NA	NA	NA	NA	NA	NA	NA	NA	NA	NA	NA	up	51.48	optimum	Vitasse et al., 2021
Europe	Switzerland	Swiss Alps	1991	2019	28	1.01	Erebia mnestra	Butterfly	Lepidoptera	NA	NA	NA	NA	NA	NA	NA	NA	NA	NA	NA	NA	up	116.8	leading edge	Vitasse et al., 2021
Europe	Switzerland	Swiss Alps	1991	2019	28	1.01	Erebia mnestra	Butterfly	Lepidoptera	NA	NA	NA	NA	NA	NA	NA	NA	NA	NA	NA	NA	up	44.76	optimum	Vitasse et al., 2021
Europe	Switzerland	Swiss Alps	1991	2019	28	1.01	Erebia pandrose	Butterfly	Lepidoptera	NA	NA	NA	NA	NA	NA	NA	NA	NA	NA	NA	NA	up	148.6	leading edge	Vitasse et al., 2021
Europe	Switzerland	Swiss Alps	1991	2019	28	1.01	Erebia pandrose	Butterfly	Lepidoptera	NA	NA	NA	NA	NA	NA	NA	NA	NA	NA	NA	NA	up	80.67	optimum	Vitasse et al., 2021
Europe	Switzerland	Swiss Alps	1991	2019	28	1.01	Erebia pluto	Butterfly	Lepidoptera	NA	NA	NA	NA	NA	NA	NA	NA	NA	NA	NA	NA	up	213	leading edge	Vitasse et al., 2021
Europe	Switzerland	Swiss Alps	1991	2019	28	1.01	Erebia pluto	Butterfly	Lepidoptera	NA	NA	NA	NA	NA	NA	NA	NA	NA	NA	NA	NA	up	99.97	optimum	Vitasse et al., 2021
Europe	Switzerland	Swiss Alps	1991	2019	28	1.01	Erebia tyndarus	Butterfly	Lepidoptera	NA	NA	NA	NA	NA	NA	NA	NA	NA	NA	NA	NA	up	122.1	leading edge	Vitasse et al., 2021
Europe	Switzerland	Swiss Alps	1991	2019	28	1.01	Erebia tyndarus	Butterfly	Lepidoptera	NA	NA	NA	NA	NA	NA	NA	NA	NA	NA	NA	NA	up	65.14	optimum	Vitasse et al., 2021
Europe	Switzerland	Swiss Alps	1991	2019	28	1.01	Euphydryas cynthia	Butterfly	Lepidoptera	NA	NA	NA	NA	NA	NA	NA	NA	NA	NA	NA	NA	up	182.4	leading edge	Vitasse et al., 2021
Europe	Switzerland	Swiss Alps	1991	2019	28	1.01	Euphydryas cynthia	Butterfly	Lepidoptera	NA	NA	NA	NA	NA	NA	NA	NA	NA	NA	NA	NA	up	84.39	optimum	Vitasse et al., 2021
Europe	Switzerland	Swiss Alps	1991	2019	28	1.01	Melitaea varia	Butterfly	Lepidoptera	NA	NA	NA	NA	NA	NA	NA	NA	NA	NA	NA	NA	up	187.5	leading edge	Vitasse et al., 2021
Europe	Switzerland	Swiss Alps	1991	2019	28	1.01	Melitaea varia	Butterfly	Lepidoptera	NA	NA	NA	NA	NA	NA	NA	NA	NA	NA	NA	NA	up	109.8	optimum	Vitasse et al., 2021
Europe	Switzerland	Swiss Alps	1991	2019	28	1.01	Oeneis glacialis	Butterfly	Lepidoptera	NA	NA	NA	NA	NA	NA	NA	NA	NA	NA	NA	NA	up	145.4	leading edge	Vitasse et al., 2021
Europe	Switzerland	Swiss Alps	1991	2019	28	1.01	Oeneis glacialis	Butterfly	Lepidoptera	NA	NA	NA	NA	NA	NA	NA	NA	NA	NA	NA	NA	up	43.08	optimum	Vitasse et al., 2021
Europe	Switzerland	Swiss Alps	1991	2019	28	1.01	Parnassius sacerdos	Butterfly	Lepidoptera	NA	NA	NA	NA	NA	NA	NA	NA	NA	NA	NA	NA	up	91.61	leading edge	Vitasse et al., 2021
Europe	Switzerland	Swiss Alps	1991	2019	28	1.01	Parnassius sacerdos	Butterfly	Lepidoptera	NA	NA	NA	NA	NA	NA	NA	NA	NA	NA	NA	NA	up	101.9	optimum	Vitasse et al., 2021
Europe	Switzerland	Swiss Alps	1991	2019	28	1.01	Polyommatus eros	Butterfly	Lepidoptera	NA	NA	NA	NA	NA	NA	NA	NA	NA	NA	NA	NA	up	59.11	leading edge	Vitasse et al., 2021
Europe	Switzerland	Swiss Alps	1991	2019	28	1.01	Polyommatus eros	Butterfly	Lepidoptera	NA	NA	NA	NA	NA	NA	NA	NA	NA	NA	NA	NA	down	-0.803	optimum	Vitasse et al., 2021
Europe	Switzerland	Swiss Alps	1991	2019	28	1.01	Pontia callidice	Butterfly	Lepidoptera	NA	NA	NA	NA	NA	NA	NA	NA	NA	NA	NA	NA	up	175.7	leading edge	Vitasse et al., 2021
Europe	Switzerland	Swiss Alps	1991	2019	28	1.01	Pontia callidice	Butterfly	Lepidoptera	NA	NA	NA	NA	NA	NA	NA	NA	NA	NA	NA	NA	up	123.7	optimum	Vitasse et al., 2021
Europe	Switzerland	Swiss Alps	1991	2019	28	1.01	Bohemanella frigida	Grasshopper	Orthoptera	NA	NA	NA	NA	NA	NA	NA	NA	NA	NA	NA	NA	up	42.53	leading edge	Vitasse et al., 2021
Europe	Switzerland	Swiss Alps	1991	2019	28	1.01	Bohemanella frigida	Grasshopper	Orthoptera	NA	NA	NA	NA	NA	NA	NA	NA	NA	NA	NA	NA	up	37.45	optimum	Vitasse et al., 2021
Europe	Switzerland	Swiss Alps	1991	2019	28	1.01	Chorthippus pullus	Grasshopper	Orthoptera	NA	NA	NA	NA	NA	NA	NA	NA	NA	NA	NA	NA	up	206.6	leading edge	Vitasse et al., 2021
Europe	Switzerland	Swiss Alps	1991	2019	28	1.01	Chorthippus pullus	Grasshopper	Orthoptera	NA	NA	NA	NA	NA	NA	NA	NA	NA	NA	NA	NA	up	92.12	optimum	Vitasse et al., 2021
Europe	Switzerland	Swiss Alps	1991	2019	28	1.01	Decticus verrucivorus	Grasshopper	Orthoptera	NA	NA	NA	NA	NA	NA	NA	NA	NA	NA	NA	NA	up	58.21	leading edge	Vitasse et al., 2021
Europe	Switzerland	Swiss Alps	1991	2019	28	1.01	Decticus verrucivorus	Grasshopper	Orthoptera	NA	NA	NA	NA	NA	NA	NA	NA	NA	NA	NA	NA	up	41.37	optimum	Vitasse et al., 2021
Europe	Switzerland	Swiss Alps	1991	2019	28	1.01	Gomphocerus sibiricus	Grasshopper	Orthoptera	NA	NA	NA	NA	NA	NA	NA	NA	NA	NA	NA	NA	up	23.21	leading edge	Vitasse et al., 2021
Europe	Switzerland	Swiss Alps	1991	2019	28	1.01	Gomphocerus sibiricus	Grasshopper	Orthoptera	NA	NA	NA	NA	NA	NA	NA	NA	NA	NA	NA	NA	up	41.53	optimum	Vitasse et al., 2021
Europe	Switzerland	Swiss Alps	1991	2019	28	1.01	Miramella alpina	Grasshopper	Orthoptera	NA	NA	NA	NA	NA	NA	NA	NA	NA	NA	NA	NA	up	43.32	leading edge	Vitasse et al., 2021
Europe	Switzerland	Swiss Alps	1991	2019	28	1.01	Miramella alpina	Grasshopper	Orthoptera	NA	NA	NA	NA	NA	NA	NA	NA	NA	NA	NA	NA	up	50.22	optimum	Vitasse et al., 2021
Europe	Switzerland	Swiss Alps	1991	2019	28	1.01	Podisma pedestris	Grasshopper	Orthoptera	NA	NA	NA	NA	NA	NA	NA	NA	NA	NA	NA	NA	down	-11.19	leading edge	Vitasse et al., 2021
Europe	Switzerland	Swiss Alps	1991	2019	28	1.01	Podisma pedestris	Grasshopper	Orthoptera	NA	NA	NA	NA	NA	NA	NA	NA	NA	NA	NA	NA	up	30.86	optimum	Vitasse et al., 2021
